# Supplementary material for: Long-Term Leaching Behavior of Organic and Inorganic Pollutants after Wet Processing of Solid Waste Materials
Source: Materials (Basel). 2022 Jan 23;15(3):858. doi: 10.3390/ma15030858 (PMC8836669; doi:10.3390/ma15030858)
Supplement: Supplementary file 1 [file materials-15-00858-s001.zip]

Archive with 1 entries (1 files):
- materials-1528363-supplementary.xlsx
