# Supplementary material for: Long-Term Leaching Behavior of Organic and Inorganic Pollutants after Wet Processing of Solid Waste Materials
Source: Materials (Basel). 2022 Jan 23;15(3):858. doi: 10.3390/ma15030858 (PMC8836669; doi:10.3390/ma15030858)
Supplement: Supplementary file 1 [file materials-15-00858-s001.zip › materials-1528363-supplementary.xlsx]

## Sheet: calculations
																											35.446	46	79.901	62	94.974	96.059	22.99	18	39.098	24.304
	Date of sampling	Time interval to the previous sampling	Total duration	Flow rate	Flow	Cumulated flow kumuliert	Contact time	Exchanged pore volumes	L/S Verhältnis	Turbidity	pH-Wert	Conductivity	DOC	F	Cl	NO2	Br	NO3	PO4	SO4	Na	NH4	K	Mg	Ca	F	Cl	NO2	Br	NO3	PO4	SO4	Na	NH4	K	Mg	Ca
		[h]	[h]	[ml/min]	[ml]	[ml]	[h]	[-]	[l/kg TS]	[FNU]	[-]	[µS/cm]	[mg/l]	[mg/l]	[mg/l]	[mg/l]	[mg/l]	[mg/l]	[mg/l]	[mg/l]	[mg/l]	[mg/l]	[mg/l]	[mg/l]	[mg/l]	[mmol/l]	[mmol/l]	[mmol/l]	[mmol/l]	[mmol/l]	[mmol/l]	[mmol/l]	[mmol/l]	[mmol/l]	[mmol/l]	[mmol/l]	[mmol/l]
RBB3 Input LS 0.1	2018-06-20 18:37:00	1.11667	1.11667	1.45075	97.2	97.2	4.49596	0.248371	0.105049	109.4	7.74	612	36.81	0.2085	41.1622	0.1719	< 0,1	34.3666	< 0,3	194.332	38.6825	< 0,1	9.1958	2.7918	n.a.	1.09748e-05	1.16127	0.00373696	0	0.5543	0	2.02305	1.68258	0	0.510878	0.11487
RBB3 Input LS 0.3	2018-06-20 20:57:00	2.33333	3.45	1.28714	180.2	277.4	5.06742	0.708829	0.2998	104	8.11	505	17.64	< 0,1	30.1352	0.0338	< 0,1	28.3327	< 0,3	160.536	32.0708	< 0,1	7.4767	2.0086	n.a.	0	0.850172	0.000734783	0	0.456979	0	1.67122	1.39499	0	0.415372	0.0826448
RBB3 Input LS 1	2018-06-21 07:30:00	10.55	14	1.26445	800.4	1077.8	5.15834	2.75406	1.16483	34.1	8.97	170.4	5.08	< 0,1	8.1097	0.0648	< 0,1	6.943	< 0,3	43.9278	11.0782	< 0,1	2.5746	< 0,1	n.a.	0	0.22879	0.0014087	0	0.111984	0	0.4573	0.48187	0	0.143033	#VALUE!
RBB3 Input LS 2	2018-06-21 17:20:00	9.83333	23.8333	1.26034	743.6	1821.4	5.17519	4.65415	1.96847	29.7	9.06	117.1	3.65	< 0,1	5.0457	n.a.	< 0,1	4.3327	< 0,3	26.1661	4.7586	< 0,1	2.0373	< 0,1	n.a.	0	0.142349	#VALUE!	0	0.0698823	0	0.272396	0.206986	0	0.113183	#VALUE!
RBB3 Input LS 4	2018-06-22 17:14:00	23.9	47.7333	1.26625	1815.8	3637.2	5.15104	9.29399	3.9309	15.6	9.2	89.5	2	< 0,1	2.9009	n.a.	< 0,1	2.6568	< 0,3	18.191	3.1374	< 0,1	1.8972	< 0,1	n.a.	0	0.08184	#VALUE!	0	0.0428516	0	0.189373	0.136468	0	0.1054	#VALUE!
RBB3 Input LS 10	2018-06-25 10:20:00	65.1	112.833	1.25463	4900.6	8537.8	5.19872	21.8163	9.22721	11.7	9.2	58	1.06	< 0,1	2.3841	0.0864	< 0,1	1.0147	< 0,3	9.0741	1.5888	< 0,1	1.5689	< 0,1	n.a.	0	0.0672601	0.00187826	0	0.0163661	0	0.0944638	0.0691083	0	0.0871611	#VALUE!
RBB3 Schluff LS 0.5	2018-06-18 13:57:00	0.933333	0.95	1.55	86.8	86.8	4.88531	0.191049	0.500437	7.6	7.41	745	32.16	0.2123	29.0097	0.4149	< 0,1	17.5954	< 0,3	241.531	31.7869	< 0,1	17.3939	6.5837	n.a.
RBB3 Schluff LS 1	2018-06-18 14:57:00	1	1.95	1.45167	87.1	173.9	5.21623	0.382758	1.0026	8.99	7.3	716	20.37	0.1025	27.0249	0.7757	< 0,1	16.5195	< 0,3	239.018	29.9406	< 0,1	11.7921	6.2258	n.a.
RBB3 Schluff LS 2	2018-06-18 16:55:00	1.96667	3.91667	1.48305	175	348.9	5.10585	0.767938	2.01155	21.6	7.57	624	15.21	< 0,1	22.6075	0.5327	< 0,1	13.2346	< 0,3	201.909	26.0986	< 0,1	10.5954	5.4001	n.a.
RBB3 Schluff LS 4	2018-06-18 21:00:00	4.08333	8	1.42367	348.8	697.7	5.3188	1.53565	4.02252	66	7.56	394	7.48	< 0,1	13.0239	0.327	< 0,1	6.955	0.505	102.8	16.9639	< 0,1	9.0494	3.2379	n.a.
RBB3 Schluff LS 10	2018-06-19 08:42:00	11.7	19.7	1.43661	1008.5	1706.2	5.2709	3.75539	9.83693	146	7.82	183.4	3.01	0.3511	3.0944	0.1402	< 0,1	1.2791	0.1643	30.4762	6.3571	< 0,1	4.4875	1.171	n.a.
RBB3 Sand 0/2 LS 0.1	2018-06-11 18:42:00	1.7	1.7	0.822549	83.9	83.9	4.89479	0.347308	0.100484	9.25	10.56	2000	53.87	0.0714	231.824	12.6781	0.9357	88.6296	< 0,3	518.491	114.082	28.6618	30.1363	< 0,1	246.742
RBB3 Sand 0/2 LS 0.3	2018-06-11 21:57:00	3.25	4.95	0.767692	149.7	233.6	5.24456	0.966998	0.279773	3.85	10.88	1207	25.51	0.1361	81.0218	4.0397	0.3111	35.6736	< 0,3	302.75	70.7674	18.9844	21.2241	< 0,1	125.719
RBB3 Sand 0/2 LS 1	2018-06-12 11:03:00	13.1	18.05	0.764631	601	834.6	5.26555	3.45487	0.999567	1.43	11.09	592	5.57	0.1323	1.9642	0.115	< 0,1	2.4651	< 0,3	81.9266	17.4961	2.0109	12.3654	< 0,1	44.9548
RBB3 Sand 0/2 LS 2	2018-06-13 09:05:00	22.0333	40.0833	0.756127	999.6	1834.2	5.32477	7.59276	2.19675	0.602	11.04	502	2.42	0.3176	0.301	0.024	< 0,1	1.7821	< 0,3	40.915	3.0722	0.2667	9.9534	< 0,1	31.2627
RBB3 Sand 0/2 LS 4	2018-06-14 18:00:00	32.9167	73	0.756456	1494	3328.2	5.32246	13.7772	3.98605	0.474	11.13	475	2.16	0.2761	0.3781	< 0,1	< 0,1	0.7288	< 0,3	30.2381	1.237	0.15	7.5348	< 0,1	18.7742
RBB3 Sand 0/2 LS 10	2018-06-19 08:50:00	110.833	183.833	0.742707	4939	8267.2	5.42099	34.2225	9.90129	0.478	11.03	388	1.76	n.a.	0.1335	< 0,1	< 0,1	0.3716	< 0,3	20.3971	0.9132	0.0488	3.4861	< 0,1	n.a.
RBB3 Blank at LS 2									2	0.924	7.61	2.6	0.63	< 0,1	0.1072	< 0,1	< 0,1	< 0,1	< 0,3	0.0766	0.3983	0.4823	0.1148	< 0,1	0.4171

## Sheet: Supplementary Information
	Supplementary information
	Long-term leaching behavior of organic and inorganic pollu-tants after wet processing of solid waste materials
	Authors: Maria Prieto-Espinoza1,2, Bernd Susset1, Peter Grathwohl1*
	Affiliations:
	1 Center for Applied Geosciences, University of Tübingen, Schnarrenbergstr. 94-96, Tübingen, 72076, Germany
	2 Institute Earth and Environment, University of Strasbourg, 5 Rue Descartes, 67084, Strasbourg, France
	* Corresponding author:
	Peter Grathwohl, Center for Applied Geosciences, University of Tübingen, Schnarrenbergstr. 94-96, Tübingen, 72076, Germany
	Email address: grathwohl@uni-tuebingen.de
	Manuscript for Materials

## Sheet: Solids_Metals-PCB
Sample	PHC C10-C22 [mg/kg TR]	PHC C10-C40 [mg/kg TR]	Phenole [mg/kg TR]	EOX [mg/kg TR]	Cyanid ges. [mg/kg TR]	Sb [mg/kg TR]	As [mg/kg TR]	Ba [mg/kg TR] OES	Pb [mg/kg TR]	B [mg/kg TR] OES	Cd [mg/kg TR]	Cr [mg/kg TR]	Co [mg/kg TR]	Cu [mg/kg TR]	Mo [mg/kg TR]	Ni [mg/kg TR]	Hg [mg/kg TR]	Se [mg/kg TR]	Tl [mg/kg TR]	V [mg/kg TR]	Zn [mg/kg TR]	PCB 28 [mg/kg TR]	PCB 52 [mg/kg TR]	PCB 101 [mg/kg TR]	PCB 118 [mg/kg TR]	PCB 153 [mg/kg TR]	PCB 138 [mg/kg TR]	PCB 180 [mg/kg TR]	Sum PCB [mg/kg TR]
RB Input	<	<	<	<	n.b.	0.687	4.58	156	8.43	50	0.113	48.4	19.7	39.8	1.25	93.7	<	1.77	<	57.4	102	<	<	<	<	<	<	0.0028	0.0028
RB Silt	<	86	<	<	<	3.8	16	163	44.1	81.7	0.659	47.5	16	107	2.07	63.7	0.212	1.6	0.295	40.5	523	<	<	<	<	<	0.0044	0.0049	0.0093
RB Sand 0/2	<	25	<	<	<	2.9	9.53	139	16.8	49.5	0.351	38.8	13.9	48.5	1.6	67.8	0.062	1.76	0.1	36.4	125	<	<	0.0026	<	<	0.0036	0.0039	0.0101
CDW1 Input	<	<	<	<	<	0.231	7.24	39.6	9.91	28	0.236	15.1	4.06	8.1	0.189	15.9	<	2.09	0.113	21.5	34.9	<	<	<	<	<	<	<	2
CDW1 Silt	<	98	<	<	<	0.508	14.9	113	27.7	66.2	0.37	32.5	11.8	21.3	0.347	43.6	0.075	2.07	0.297	43.8	85.7	0.002	<	0.0035	0.0022	<	0.0047	0.004	0.0164
CDW1 Sand 0/2	<	139	<	<	<	0.209	7.98	36.9	13.8	22.6	0.129	13.6	3.82	6.66	0.353	16.2	0.05	<	<	17.2	32.6	<	<	<	<	<	0.0022	0.0021	0.0043
CDW1 Gravel 2/8	<	<	<	<	<	0.195	5.4	19.5	3.86	19.5	0.254	9.03	2.24	3.67	0.212	9.51	<	1.84	<	11.7	20.6	<	<	<	<	<	<	<	k.S.m.
CDW2 Input	<	121	<	0.5	<	0.449	5.46	90.5	15.8	32.6	0.161	15.2	4.79	17.3	0.332	16.5	0.075	0.317	0.158	19.8	45.4	<	<	<	<	0.0041	0.0035	0.0034	0.011
CDW2 Input	29	191	<	<	<	1.3	12.6	211	49.2	80.1	0.422	10.6	10.3	44.1	1.2	39	0.213	0.697	0.393	36.6	131	<	<	0.0059	<	0.0129	0.0103	0.0118	0.0409
CDW2 Sand 0/2	<	85	<	0.55	<	0.613	4.62	66.1	15.6	22.8	0.252	13.8	4.31	32.7	0.507	15.2	<	0.231	0.1	15.3	55.8	<	<	0.0027	<	<0,0051	0.0029	0.0048	0.0155
CDW2 Gravel 2/8	<	104	<	<	<	0.656	4.37	53.4	13	18.1	0.171	9.23	2.4	7.46	0.21	9.63	<	0.2	0.1	11.7	17	<	<	<	<	<	<	<	k.S.m.
CDW3 Input	<	54	<	<	<	0.654	6.72	62	26.6	38.1	0.437	17.4	6.22	17.2	0.173	22	0.21	0.375	0.144	20.8	68	<	<	<	<	<	<	<	k.S.m.
CDW3 Silt	<	123	<	<	<	1.22	14.2	148	45.6	71	0.511	28.9	11.2	35.3	0.65	41	0.313	0.813	0.371	33.9	120	<	<	0.002	<	0.0037	0.0036	0.0026	0.0119
CDW3 Sand 0/2	<	93	<	<	<	0.423	9.26	74	26.1	27.2	0.367	13.8	5.13	13.9	0.323	17.4	0.05	0.454	0.116	18.7	35.9	<	<	<	<	<	<	<	k.S.m.
CDW3 Gravel 2/8	<	79	<	<	<	0.25	6.02	38.5	7.37	24.3	0.207	10.3	3.6	8.39	0.198	14.1	<	0.389	0.1	15.4	27.5	<	<	<	<	<	<	<	k.S.m.

## Sheet: Solids_PAHs
	Nap	2-MNap	1-MNap	Any	Ace	Fln	Phe	Ant	Fth	Py	BaA	Chr	Bbf-BkF	BaP	Indeno	DahA	BghiP	∑ 16 PAK + MNap	∑ 16 PAK + MNap
Sample	µg/kg	µg/kg	µg/kg	µg/kg	µg/kg	µg/kg	µg/kg	µg/kg	µg/kg	µg/kg	µg/kg	µg/kg	µg/kg	µg/kg	µg/kg	µg/kg	µg/kg	µg/kg	mg/kg
RB Input	141.654	77.2265	77.6324	112.868	0	53.1169	864.508	289.797	2100.04	1511.08	1207.15	1365.1	2314.15	924.443	733.647	201.656	595.52	12569.6	12.5696
RB Silt	201.499	92.0957	64.732	175.53	70.7437	104.972	1604.56	537.427	3806.83	2801.04	2093.03	2339.66	3873.34	1623.45	1157.81	321.975	960.995	21829.7	21.8297
RB Sand 0/2	48.2225	21.1545	14.6977	22.1463	16.8109	20.1664	450.484	106.31	772.474	528.253	407.828	415.394	614.249	268.88	179.124	50.2459	150.045	4086.48	4.08648
RB Gravel 2/8	0	0	0	0	0	0	15.2139	0	64.3142	43.6428	17.582	18.1104	20.3338	0	0	0	0	179.197	0.179197
CDW1 Input	0	0	0	0	46.643	0	797.098	149.39	1346.05	1007.79	784.386	825.671	1313.46	650.8	457.694	127.403	406.806	7913.2	7.9132
CDW1 Silt	0	0	0	0	65.8697	50.9352	883.701	222.476	1742.63	1347.41	1098.01	1146.38	1844.98	930.197	617.551	178.634	550.96	10679.7	10.6797
CDW1 Sand 0/2	16.0332	0	0	9.56271	42.6707	35.1615	381.01	98.4055	683.804	492.48	401.483	379.046	555.795	278.435	154.692	52.1406	136.367	3717.09	3.71709
CDW1 Gravel 2/8	0	0	0	0	0	0	0	0	0	0	0	0	4.92568	0.00178467	0	0	0	4.92746	0.00492746
CDW2 Input	217.34	111.741	89.676	388.464	432.342	981.165	11583.8	2773.44	15632.8	10731.2	7984.97	6660.47	10853.2	6034.44	3525.12	985.01	2904.71	81889.9	81.8899
CDW2 Silt	128.824	0	0	420.589	87.2303	277.675	3240.52	925.744	7703.24	5622.69	4365.25	4137.79	7462.34	3965.73	2351.4	685.722	1940.99	43315.7	43.3157
CDW2 Sand 0/2	59.2002	46.2924	48.3592	211.185	144.005	634.503	6078	1050.56	7658.48	4964.31	3896.74	3102.21	5137.89	2739.18	1517.57	447.263	1210.17	38945.9	38.9459
CDW2 Gravel 2/8	0	0	0	0	0	0	63.8989	14.1078	152.907	128.813	97.7209	103.295	166.105	84.2643	58.1832	17.7913	55.3653	942.452	0.942452
CDW3 Input	39.3392	11.865	9.69051	25.1381	19.5337	35.2552	365.038	90.0707	725.794	550.822	439.764	381.188	608.959	338.051	248.56	61.3552	231.664	4182.09	4.18209
CDW3 Silt	64.3049	76.5659	92.6332	81.6993	86.2978	112.491	2328.24	269.233	4306.3	2800.96	1219.2	1431.3	2142.81	898.653	660.805	170.277	596.322	17338.1	17.3381
CDW3 Sand 0/2	22.1216	33.2311	33.505	26.5238	141.381	203.051	1122.73	261.954	1287.69	878.975	587.424	468.805	653.653	363.009	223.137	60.8879	192.258	6560.34	6.56034
CDW3 Gravel 2/8	< 10	< 10	< 10	26.179	29.0765	76.141	742.859	218.287	1232.69	895.131	717.441	625.642	946.772	517.207	280.716	92.8204	226.669	6627.63	6.62763

## Sheet: LS2_Salts
Samples: short column tests	Time interval to the previous sampling	Total duration	Flow rate	Flow	Cumulated flow	Contact time	Exchanged pore volumes	L/S	Turbidity	pH-Wert	Conductivity	DOC	F	Cl	NO2	Br	NO3	PO4	SO4	Na	NH4	K	Mg	Ca
	[h]	[h]	[ml/min]	[ml]	[ml]	[h]	[-]	[l/kg TS]	[FNU]	[-]	[µS/cm]	[mg/l]	[mg/l]	[mg/l]	[mg/l]	[mg/l]	[mg/l]	[mg/l]	[mg/l]	[mg/l]	[mg/l]	[mg/l]	[mg/l]	[mg/l]
RB Washing Water									34.0 flocking	6.84	1792	15.1473	0.1481	82.7776	0.2043	0.2295	101.602	< 0,3	753.093	61.4631	4.919	18.4847	30.1162	218.628
RB Input	16.25	16.25	3.32862	3245.4	3245.4	3.04423	5.33796	2.00991	21.8	7.88	70.2	0.761769	< 0,1	0.3532	< 0,1	< 0,05	3.7835	< 0,3	4.9013	1.1705	< 0,1	1.7754	0.5979	5.372
RB Silt									1.6	7.31	170.3	80.7588	< 0,1	16.916	< 0,1	< 0,05	< 0,1	< 0,3	43.4961	6.5781	0.3437	3.3373	1.1244	15.5594
RB Sand 0/2	21.5	21.5	1.01318	1307	1307	5.06836	4.242	1.96891	9	7.93	394	1.98204	0.257	5.1736	< 0,1	< 0,05	15.7	< 0,3	134.513	8.8567	< 0,1	5.7474	0.8855	35.2155
RB Gravel 2/8	37.1667	37.1667	0.790224	1762.2	1762.2	4.84464	7.6717	1.92862	0.661	7.83	70	1.68552	< 0,1	0.5307	< 0,1	< 0,05	2.4091	< 0,3	7.1342	2.1781	< 0,1	2.2275	0.4638	4.8345
CDW1 Washing Water									38,1 flocking	7.28	2020	27.4616	0.1869	204.915	5.8983	1.5388	126.167	< 0,3	550.941	124.072	5.0773	14.2529	3.7917	198.226
CDW1 Input	31.4667	31.4667	1.13347	2140	2140	5.45895	5.76424	2.00643	13.9	6.45	241	6.5331	0.0872	6.9695	0.0339	n.a.	13.7249	n.a.	61.148	8.0282	< 0,1	3.9158	0.2561	25.7527
CDW1 Silt	3.98333	3.98333	1.44736	345.92	345.92	5.08777	0.782923	2.00495	10.2	8.86	35.2	262.449	0.1667	19.7184	1.4554	0.1418	17.4992	< 0,3	99.6862	20.2314	1.127	5.8106	0.3055	29.6222
CDW1 Sand 0/2	26.2333	26.2333	0.844409	1329.1	1329.1	5.44321	4.81946	1.96471	0.877	9.85	379	5.51126	0.4933	25.2178	0.4584	0.237	9.9538	< 0,3	105.01	18.877	1.7272	8.9881	0.2474	29.8492
CDW1 Gravel 2/8	25.05	25.05	1.15163	1730.9	1730.9	3.2229	7.77251	1.96171	1.12	8.54	130	1.6838	0.3296	3.3625	< 0,1	< 0,05	4.7141	< 0,3	23.5463	5.5251	< 0,1	3.5353	0.1481	5.8336
CDW2 washing water									148 flocking	7.2	2660	19.3866	0.3195	86.8592	< 0,1	0.1864	77.6549	< 0,3	1398.74	93.9361	3.2594	24.6992	45.2019	376.238
CDW2 Input	28.4	28.4	0.538181	917.06	917.06	5.2071	5.4541	2.00847	21	7.39	412	7.82	0.0845	2.1948	< 0,1	< 0,05	n.a.	< 0,3	168.482	6.8408	< 0,1	4.4954	2.2422	51.4465
CDW2 Silt	4.1	4.1	1.46195	359.64	359.64	5.17526	0.792231	1.96937	12.2	7.98	67.8	289.887	0.1644	12.1635	< 0,1	< 0,1	0.657	< 0,3	272.97	17.1849	0.4131	10.7339	7.6577	87.6355
CDW2 Sand 0/2	31.0333	31.0333	0.834533	1553.9	1553.9	5.07474	6.11526	1.98145	65	7.85	481	2.82364	0.8267	3.4452	< 0,1	< 0,05	1.1938	< 0,3	187.167	10.5516	< 0,1	8.5737	5.2198	59.535
CDW2 Gravel 2/8	23.5667	23.5667	1.16457	1646.7	1646.7	3.102	7.59724	1.95724	1.23	7.93	154	1.85559	0.3085	1.135	< 0,1	< 0,05	0.8005	< 0,3	47.4849	5.2098	< 0,1	4.9244	0.9339	6.2054
CDW3 washing water									10.4 flocking	7.59	2710	23.9	n.a.	212.119	11.5686	0.3917	113.583	0.7005	212.119	146.135	8.0608	39.5727	39.5727	299.885
CDW3 Input	24	24	0.609375	877.5	877.5	5.04924	4.75319	1.98687	122	8.49	165.9	3.68	n.a.	7.4289	< 0,1	< 0,1	7.9382	< 0,3	36.7244	8.1413	< 0,1	2.3681	0.6703	12.2243
CDW3 Silt	3.63333	3.63333	1.69174	368.8	368.8	4.5906	0.791473	2.00869	32.9	8.13	575	5.98	0.1708	21.9217	0.4208	< 0,1	19.6996	< 0,3	174.071	24.3834	< 0,4	10.7221	3.626	53.2285
CDW3 Sand 0/2	39.2333	39.2333	0.738828	1739.2	1739.2	5.13459	7.64099	1.99272	1.25	11.06	758	7.22	0.1356	6.4672	0.2794	< 0,1	2.6223	< 0,3	26.0922	19.1798	2.809	11.7954	< 0,1	68.0422
CDW3 Gravel 2/8	44.0333	44.0333	0.640462	1692.1	1692.1	5.96087	7.38707	1.99964	0.997	10.88	417	1.65	0.2866	26.0549	2.6519	0.1007	9.8414	< 0,3	102.146	8.0069	0.1424	9.6204	< 0,1	29.8426
Control 1	12.5667	12.5667	1.38773	1046.35	1046.35	2.7193	4.62128	1.44508	0.492	7.2	3.3	3.34	< 0,1	< 0,1	< 0,1	< 0,1	< 0,1	< 0,3	< 0,3	0.2081	< 0,1	< 0,1	< 0,1	< 0,3
Control 2	12.5667	12.5667	1.38773	1046.35	1046.35	2.7193	4.62128	1.45	0.9	7.26	11.6	0.537623	< 0,1	1.4197	< 0,1	< 0,05	< 0,1	< 0,3	0.8039	0.7187	< 0,1	< 0,05	< 0,1	< 0,1

## Sheet: LS2_Metals-Herbicides
Samples: short column tests	Sb [µg/l]	As [µg/l]	Pb [µg/l]	Cd [µg/l]	Cr, ges. [µg/l]	Cu [µg/l]	Mo [µg/l]	Ni [µg/l]	Se [µg/l]	Tl [µg/l]	Hg [µg/l]	V [µg/l]	Zn [µg/l]	Atrazin [µg/l]	Simazin [µg/l]	Bromacil [µg/l]	Desethylatrazin [µg/l]	Hexazinon [µg/l]	Dimefuron [µg/l]	Diuron [µg/l]	Flumioxazin [µg/l]	Flazasulfuron [µg/l]	Thiazafluron [µg/l]	Ethidimuron [µg/l]	Σ Herbizide [µg/l]	Glyphosat [µg/l]	Ampa [µg/l]	Σ Glyphosat + Ampa [µg/l]
RB Washing Water	2.67	1.62	0.246	0.464	<	28.4	35.2	6.94	1.83	<	0.07	<	13.9	0.062	0.1	0.029	0.079	<	<	0.023	<	<	<	<	0.293	<	0.29	0.29
RB Input	0.566	1.11	<	<	<	1.95	1.58	<	<	<	<	<	<	<	<	<	<	<	<	<	<	<	<	<	k.S.m.	<	0.13	0.13
RB Silt	0.951	2.51	<	<	1.16	4.65	44.9	<	<	<	<	1.22	<	0.05	0.04	<	0.045	<	<	0.046	<	<	<	<	0.181	<	<	k.S.m.
RB Sand 0/2	3.43	8.52	<	<	<	3.09	8.99	<	0.508	<	<	7.2	<	0.093	0.19	0.026	0.074	<	<	0.076	<	<	<	<	0.459	0.31	1.5	1.81
RB Gravel 2/8	0.447	3.08	<	<	<	1.25	1.14	<	0.129	<	<	2	<	0.027	0.042	<	<	<	<	0.032	<	<	<	<	0.101	0.15	0.43	0.58
CDW1 Washing Water	0.626	3.96	0.391	0.385	54	49.4	46.8	11.2	3.13	<	0.06	1.29	12.5	<	<	<	<	<	<	<	<	<	<	<	k.S.m.	<	<	k.S.m.
CDW1 Input	0.302	2.11	0.493	<	1.17	8.19	4.77	<	0.456	<	<	3.4	<
CDW1 Silt	0.532	3.82	<	<	7.17	8.69	11.9	2.41	1.08	<	<	4.93	< (4,49)	---	---	---	---	---	---	---	---	---	---	---	---	---	---	---
CDW1 Sand 0/2	1.4	3.14	<	<	18.7	12.4	12.2	2.19	0.996	<	0.092	29.3	<	---	---	---	---	---	---	---	---	---	---	---	---	---	---	---
CDW1 Gravel 2/8	0.258	1.29	<	<	4.17	2.79	4.28	<	0.371	<	<	5.33	<	---	---	---	---	---	---	---	---	---	---	---	---	---	---	---
CDW2 washing water	1	2.05	0.23	0.438	1.69	10.3	20.9	4.4	2.12	<	0.072	1.13	18.5	---	---	---	---	---	---	---	---	---	---	---	---	---	---	---
CDW2 Input	0.314	0.888	0.214	<	1.77	3.73	2.6	<	0.229	<	<	1.4	<
CDW2 Silt	1.18	1.68	<	<	4.03	8.06	12	3.79	0.341	<	<	1.67	7.23	---	---	---	---	---	---	---	---	---	---	---	---	---	---	---
CDW2 Sand 0/2	1.69	3.12	<	<	1.28	6.42	6.57	1	0.367	<	<	4.53	6.72	---	---	---	---	---	---	---	---	---	---	---	---	---	---	---
CDW2 Gravel 2/8	0.568	1.32	<	<	2.16	2.29	3.09	<	0.351	<	<	5.13	<	---	---	---	---	---	---	---	---	---	---	---	---	---	---	---
CDW3 washing water	1.82	4.55	0.466	1.66	4.44	20.5	86.6	9.58	7.04	0.1	0.072	1.8	5	---	---	---	---	---	---	---	---	---	---	---	---	---	---	---
CDW3 Input	0.301	1.28	0.351	<	2.18	2.31	3.66	<	0.49	<	<	2	<	---	---	---	---	---	---	---	---	---	---	---	---	---	---	---
CDW3 Silt	1.14	2.89	0.293	<	2.23	13.9	23.9	1.84	1.24	<	0.05	2.4	<	---	---	---	---	---	---	---	---	---	---	---	---	---	---	---
CDW3 Sand 0/2	1.58	4.32	2.8	<0.1	28.7	35.2	31.9	<1	2.18	<0.1	<0.05	23.8	<	---	---	---	---	---	---	---	---	---	---	---	---	---	---	---
CDW3 Gravel 2/8	0.348	1.27	0.538	<	2.64	4.65	6.43	<	0.639	<	<	5.7	<	---	---	---	---	---	---	---	---	---	---	---	---	---	---	---
Control 1	<	<	<	<	<	<	<	<	<	<	<	<	6.2	---	---	---	---	---	---	---	---	---	---	---	---	---	---	---
Control 2	<	<	<	<	<	1.95	<	<	<	<	<	<	< (4,72)	---	---	---	---	---	---	---	---	---	---	---	---	---	---	---
Control 3	<	0.46	0.412	<	<	1.36	<	<	<	<	<	<	<

## Sheet: LS2_PAH
Samples: short column tests	Nap	2-MNap	1-MNap	P	Ace	Fln	Phe	Ant	Fth	Py	BaA	Chr	Bbf-BkF	BaP	Indeno	DahA	I	∑ 16 PAK + MNap	∑ 15PAK
	µg/l	µg/l	µg/l	µg/l	µg/l	µg/l	µg/l	µg/l	µg/l	µg/l	µg/l	µg/l	µg/l	µg/l	µg/l	µg/l	µg/l	µg/l	µg/l
RB Washing Water	< 0,005	< 0,005	< 0,005	0.0207932	< 0,005	< 0,005	0.0484336	0.0458846	0.194505	0.16249	0.0931068	0.087277	0.207495	0.0880274	0.0547185	0.0145359	0.0485939	1.06586	1.06586
RB Input	< 0,005	< 0,005	< 0,005	0.00520983	< 0,005	< 0,005	0.00858296	0.0143009	0.026619	0.023512	0.0174148	0.0152363	0.0375069	0.014506	0.0115823	< 0,005	< 0,005	0.174471	0.174471
RB Silt	0.0164495	< 0,005	< 0,005	< 0,005	0.010148	0.00636497	0.0378018	0.0154422	0.0555313	0.0418234	0.0186025	0.0107125	0.0162908	0.00627251	< 0,005	< 0,005	< 0,005	0.23544	0.21899
RB Sand 0/2	< 0,005	< 0,005	< 0,005	< 0,005	< 0,005	< 0,005	< 0,005	0.024216	0.00846945	0.0156746	0.00927917	< 0,005	0.00978419	< 0,005	< 0,005	< 0,005	< 0,005	0.0674234	0.0674234
RB Gravel 2/8	0.00540773	< 0,005	< 0,005	< 0,005	< 0,005	< 0,005	< 0,005	0.00747302	0.00647232	< 0,005	< 0,005	< 0,005	< 0,005	< 0,005	< 0,005	< 0,005	< 0,005	0.0193531	0.0139453
CDW1 Washing Water	0.0063821	< 0,005	< 0,005	0.00812162	0.0127892	0.014368	0.152352	0.0415348	0.312319	0.246351	0.162889	0.174737	0.302556	0.161381	0.0987688	0.0273521	0.0898277	1.81173	1.80535
CDW1 Input	0.0166472	< 0,005	< 0,005	< 0,005	0.0396317	0.0148138	0.060173	0.0179529	0.0500316	0.0352878	0.00755866	0.00553442	0.00631326	< 0,005	< 0,005	< 0,005	< 0,005	0.253944	0.237297
CDW1 Schluff	0.0119512	< 0,005	< 0,005	< 0,005	0.0601328	0.0151619	0.0249018	0.0252968	0.123174	0.0753206	0.0246106	0.0179807	0.0219228	0.0107746	< 0,005	< 0,005	< 0,005	0.411228	0.399277
CDW1 Sand 0/2	0.0147127	< 0,005	0.0160098	0.0131222	0.151447	0.0102741	< 0,005	0.0053864	0.0624671	< 0,005	< 0,005	0.00599694	< 0,005	< 0,005	< 0,005	< 0,005	< 0,005	0.279416	0.248693
CDW1 Splitt 2/8	0.00693946	< 0,005	< 0,005	< 0,005	< 0,005	< 0,005	< 0,005	< 0,005	0.0172847	< 0,005	< 0,005	< 0,005	< 0,005	< 0,005	< 0,005	< 0,005	< 0,005	0.0242242	0.0172847
CDW1 blank	0.0259034	0.012873	0.010261	0.107293	0.0415322	0.115399	1.02348	0.295392	2.29122	1.69785	1.06075	1.07495	1.79775	0.92631	0.586107	0.160026	0.487932	11.715	11.666
CDW2 Washing water	< 0,005	< 0,005	< 0,005	< 0,005	< 0,005	< 0,005	0.00782827	0.0111708	0.0292015	0.038775	0.0134245	0.0088276	0.0325076	0.0182866	0.0110729	< 0,005	0.00916882	0.180263	0.180263
CDW2 input	0.00943702	< 0,005	< 0,005	0.0152534	0.00966773	0.00869308	0.0293919	0.0432281	0.231676	0.201571	0.0550718	nb	0.109496	0.056598	0.0321327	0.00845992	0.0257223	0.836398	0.826961
CDW2 Schluff	< 0,005	< 0,005	< 0,005	0.0261865	< 0,005	< 0,005	0.0259129	0.0220601	0.126852	0.106878	0.0995441	0.090499	0.237371	0.142799	0.0923602	0.023749	0.0770306	1.07124	1.07124
CDW2 Sand 0/2	< 0,005	< 0,005	< 0,005	< 0,005	< 0,005	< 0,005	< 0,005	< 0,005	< 0,005	0.0170589	< 0,005	< 0,005	< 0,005	< 0,005	< 0,005	< 0,005	< 0,005	0.0170589	0.0170589
CDW2 Splitt 2/8	< 0,02	< 0,02	< 0,02	< 0,02	< 0,02	< 0,02	0.428049	1.22776	0.0730943	1.31027	0.95831	0.293037	0.451252	0.619212	0.219851	0.180407	0.0388578	5.8001	5.8001
CDW3 washing water	< 0,01	< 0,01	< 0,01	< 0,01	< 0,01	< 0,01	0.0112769	< 0,01	0.0600339	0.0522608	0.0220267	0.0241568	0.0429291	0.0206682	0.0160394	< 0,01	0.0144798	0.263872	0.263872
CDW3 input	< 0,01	< 0,01	< 0,01	0.0203075	0.0266575	0.026278	0.0904935	0.0412738	0.523747	0.425011	0.147695	0.137195	0.3905	0.132822	0.100452	0.0260255	0.0880829	2.17654	2.17654
CDW3 Schluff	0.0322884	< 0,01	0.0571171	0.0521571	0.275659	0.02147	< 0,01	< 0,01	0.140582	0.0887025	< 0,01	< 0,01	0.0101461	< 0,01	< 0,01	< 0,01	< 0,01	0.678122	0.588717
CDW3 Sand 0/2	0.0136696	< 0,01	< 0,01	< 0,01	0.0107241	0.0122498	0.0341103	< 0,01	0.0583772	0.0630308	< 0,01	< 0,01	< 0,01	< 0,01	< 0,01	< 0,01	< 0,01	0.192162	0.178492
CDW3 Splitt 2/8	< 0,01	< 0,01	< 0,01	< 0,01	< 0,01	< 0,01	< 0,01	< 0,01	< 0,01	< 0,01	< 0,01	< 0,01	< 0,01	< 0,01	< 0,01	< 0,01	< 0,01	0	0
Control 1	< 0,005	< 0,005	< 0,005	< 0,005	< 0,005	< 0,005	< 0,005	< 0,005	< 0,005	< 0,005	< 0,005	< 0,005	< 0,005	< 0,005	< 0,005	< 0,005	< 0,005	0	0
Control 2	< 0,005	< 0,005	< 0,005	< 0,005	< 0,005	< 0,005	< 0,005	< 0,005	< 0,005	< 0,005	< 0,005	< 0,005	< 0,005	< 0,005	< 0,005	< 0,005	< 0,005	0	0
Control 3	0.00964779	< 0,005	< 0,005	< 0,005	< 0,005	< 0,005	0.010607	< 0,005	< 0,005	< 0,005	< 0,005	< 0,005	< 0,005	< 0,005	< 0,005	< 0,005	< 0,005	0.0202548	0.010607

## Sheet: LS10_Salts
Samples: extensive column tests	Time interval to the previous sampling	Total duration	Flow rate	Flow	Cumulated flow	Contact time	Exchanged pore volumes	L/S	Turbidity	pH	Conductivity	DOC	F	Cl	NO2	Br	NO3	PO4	SO4	Na	NH4	K	Mg	Ca
	[h]	[h]	[ml/min]	[ml]	[ml]	[h]	[-]	[l/kg TS]	[FNU]	[-]	[µS/cm]	[mg/l]	[mg/l]	[mg/l]	[mg/l]	[mg/l]	[mg/l]	[mg/l]	[mg/l]	[mg/l]	[mg/l]	[mg/l]	[mg/l]	[mg/l]
CDW3 Input L/S 0.1	1.11667	1.11667	1.45075	97.2	97.2	4.49596	0.248371	0.105049	109.4	7.74	612	36.81	0.2085	41.1622	0.1719	< 0,1	34.3666	< 0,3	194.332	38.6825	< 0,1	9.1958	2.7918	n.a.
CDW3 Input L/S 0.3	2.33333	3.45	1.28714	180.2	277.4	5.06742	0.708829	0.2998	104	8.11	505	17.64	< 0,1	30.1352	0.0338	< 0,1	28.3327	< 0,3	160.536	32.0708	< 0,1	7.4767	2.0086	n.a.
CDW3 Input L/S 1	10.55	14	1.26445	800.4	1077.8	5.15834	2.75406	1.16483	34.1	8.97	170.4	5.08	< 0,1	8.1097	0.0648	< 0,1	6.943	< 0,3	43.9278	11.0782	< 0,1	2.5746	< 0,1	n.a.
CDW3 Input L/S 2	9.83333	23.8333	1.26034	743.6	1821.4	5.17519	4.65415	1.96847	29.7	9.06	117.1	3.65	< 0,1	5.0457	n.a.	< 0,1	4.3327	< 0,3	26.1661	4.7586	< 0,1	2.0373	< 0,1	n.a.
CDW3 Input L/S 4	23.9	47.7333	1.26625	1815.8	3637.2	5.15104	9.29399	3.9309	15.6	9.2	89.5	2	< 0,1	2.9009	n.a.	< 0,1	2.6568	< 0,3	18.191	3.1374	< 0,1	1.8972	< 0,1	n.a.
CDW3 Input L/S 10	65.1	112.833	1.25463	4900.6	8537.8	5.19872	21.8163	9.22721	11.7	9.2	58	1.06	< 0,1	2.3841	n.a.	< 0,1	1.0147	< 0,3	9.0741	1.5888	< 0,1	1.5689	< 0,1	n.a.
CDW3 Silt L/S 0.5	0.933333	0.95	1.55	86.8	86.8	4.88531	0.191049	0.500437	96	7.41	745	32.16	0.2123	29.0097	0.4149	< 0,1	17.5954	< 0,3	241.531	31.7869	< 0,1	17.3939	6.5837	n.a.
CDW3 Silt L/S 1	1	1.95	1.45167	87.1	173.9	5.21623	0.382758	1.0026	89.9	7.3	716	20.37	0.1025	27.0249	0.7757	< 0,1	16.5195	< 0,3	239.018	29.9406	< 0,1	11.7921	6.2258	n.a.
CDW3 Silt L/S 2	1.96667	3.91667	1.48305	175	348.9	5.10585	0.767938	2.01155	71.6	7.57	624	15.21	< 0,1	22.6075	0.5327	< 0,1	13.2346	< 0,3	201.909	26.0986	< 0,1	10.5954	5.4001	n.a.
CDW3 Silt L/S 4	4.08333	8	1.42367	348.8	697.7	5.3188	1.53565	4.02252	66	7.56	394	7.48	< 0,1	13.0239	0.327	< 0,1	6.955	0.505	102.8	16.9639	< 0,1	9.0494	3.2379	n.a.
CDW3 Silt L/S 10	11.7	19.7	1.43661	1008.5	1706.2	5.2709	3.75539	9.83693	146	7.82	183.4	3.01	0.3511	3.0944	0.1402	< 0,1	1.2791	0.1643	30.4762	6.3571	< 0,1	4.4875	1.171	n.a.
CDW3 Sand L/S 0.1	1.7	1.7	0.822549	83.9	83.9	4.89479	0.347308	0.100484	9.25	10.56	2000	53.87	0.0714	231.824	12.6781	0.9357	88.6296	< 0,3	518.491	114.082	28.6618	30.1363	< 0,1	246.742
CDW3 Sand L/S 0.3	3.25	4.95	0.767692	149.7	233.6	5.24456	0.966998	0.279773	3.85	10.88	1207	25.51	0.1361	81.0218	4.0397	0.3111	35.6736	< 0,3	302.75	70.7674	18.9844	21.2241	< 0,1	125.719
CDW3 Sand L/S 1	13.1	18.05	0.764631	601	834.6	5.26555	3.45487	0.999567	1.43	11.09	592	5.57	0.1323	1.9642	0.115	< 0,1	2.4651	< 0,3	81.9266	17.4961	2.0109	12.3654	< 0,1	44.9548
CDW3 Sand L/S 2	22.0333	40.0833	0.756127	999.6	1834.2	5.32477	7.59276	2.19675	0.602	11.04	502	2.42	0.3176	0.301	0.024	< 0,1	1.7821	< 0,3	40.915	3.0722	0.2667	9.9534	< 0,1	31.2627
CDW3 Sand L/S 4	32.9167	73	0.756456	1494	3328.2	5.32246	13.7772	3.98605	0.474	11.13	475	2.16	0.2761	0.3781	n.a.	< 0,1	0.7288	< 0,3	30.2381	1.237	0.15	7.5348	< 0,1	18.7742
CDW3 Sand L/S 10	110.833	183.833	0.742707	4939	8267.2	5.42099	34.2225	9.90129	0.478	11.03	388	1.76	n.a.	0.1335	n.a.	< 0,1	0.3716	< 0,3	20.3971	0.9132	0.0488	3.4861	< 0,1	n.a.
Control 1 at L/S 2								2	0.924	7.61	2.6	0.63	< 0,1	0.1072	< 0,1	< 0,1	< 0,1	< 0,3	0.0766	0.3983	0.4823	0.1148	< 0,1	0.4171

## Sheet: RBB3 DOC
Probe	DOC mg/L
24.05.18 RBB Blank	3,34
24.05.18 RBB3 NTS	4,99
24.05.18 RBB3 Sand 0/2	7,22
24.05.18 RBB3 Splitt 2/8	1,65
24.05.18 RBB3 1 Input	3,68
24.05.18 RBB3 Schluff 1	5,98

## Sheet: RBB3 iones
	Na	NH4	K	Mg	Ca	fluorid	chlorid	nitrit	bromid	Nitrat	phosphat	sulfat
	mg/l	mg/l	mg/l	mg/l	mg/l	mg/l	mg/l	mg/l	mg/l	mg/l	mg/l	mg/l
Lulu 3 NTS sand 24.05.18	6.0545	< 0,1	7.7054	< 0,1	35.4395	0.53	0.8731	< 0,1	< 0,1	9.2716	< 0,3	115.123
Lulu RBB 3 splitt 24.05.18	8.0069	0.1424	9.6204	< 0,1	29.8426	0.1356	6.4672	0.2794	< 0,1	2.6223	< 0,3	26.0922
Lulu RBB 3 sand 24.05.18	19.1798	2.809	11.7954	< 0,1	68.0422	0.2866	26.0549	2.6519	0.1007	9.8414	< 0,3	102.146
Lulu RBB3 Blank 24.05.18	0.2081	< 0,1	< 0,1	< 0,1	< 0,3	< 0,1	< 0,1	< 0,1	< 0,1	< 0,1	< 0,3	< 0,3
Lulu RBB3 Input 1 30.05.18	8.1413	< 0,1	2.3681	0.6703	12.2243	n.a.	7.4289	< 0,1	< 0,1	7.9382	< 0,3	36.7244
Lulu RBB3 Schluff 1 24.05.18	24.3834	< 0,4	10.7221	3.626	53.2285	0.1708	21.9217	0.4208	< 0,1	19.6996	< 0,3	174.071

[truncated: 3 more sheets: LS10 _Metals-Herbicides, LS10_PAH, Metals_herbicides_eluates  (2)]
